# Supplementary material for: Non-canonical activation of MAPK signaling by the lncRNA ASH1L-AS1-encoded microprotein APPLE through inhibition of PP1/PP2A-mediated ERK1/2 dephosphorylation in hepatocellular carcinoma
Source: J Exp Clin Cancer Res. 2025 Jul 11;44:200. doi: 10.1186/s13046-025-03465-w (PMC12247205; doi:10.1186/s13046-025-03465-w)
Supplement: Supplementary file 1 — Additional file 1: Table S1. Details of primary antibodies for WB, IF and Co-IP. Table S2. Details of primers for qPCR. Table S3. Protein-protein interactome of the microprotein APPLE in HCC. Table S4. Differentially expressed genes between patients with high and low ASH1L-AS1 expression. Table S5. Prediction of 77 potential transcription factors binding to the ASH1L-AS1 promoter region using the PROMO online tool. Table S6. List of treatment combinations with higher and lower IC50 values in HCC patients with high expression of the E2F1-ASH1L-AS1/APPLE-ERK1/2 axis, indicating reduced efficacy (higher IC50) or increased sensitivity (lower IC50) [file 13046_2025_3465_MOESM1_ESM.xlsx]

## Sheet: Table S1
Table S1. Details of primary antibodies for WB, IF and Co-IP
Antibodies	SOURCE	DILUTION	IDENTIFIER
APPLE	This paper	1:1000	N/A
FLAG	Sigma Aldrich	WB and Co-IP: 1:1000	Cat. No. F1804
ERK1	Santa Cruz	1:1000	Cat. No. sc-271270
ERK1/2	Proteintech	WB: 1:2000, Co-IP and IF: 1:1000	Cat. No. 11257-1-AP
p-ERK1/2	Proteintech	WB: 1:1000, IF: 1:500	Cat. No. 28733-1-AP
AFP	Proteintech	1:2000	Cat. No. 14550-1-AP
PCNA	Proteintech	1:5000	Cat. No. 10205-2-AP
E2F1	CST	1:1000	Cat. No. 3742
Actin	Zhongshan Jinqiao	1:1000	Cat. No. TA-09
GFP	Beyotime	1:1000	Cat. No. AF0159
PPP2R2A	Proteintech	IF: 1:500	Cat. No. 16569-1-AP
MYPT1	Proteintech	IF: 1:500	Cat. No. 22117-1-AP
PPP1CB	Proteintech	IF: 1:500	Cat No. 10140-2-AP
Alexa Fluor 594-conjugated secondaryantibodies (mouse)	CST	1:2000	Cat. No. 8890
IRDye 800CW Goat anti-Rabbit IgG (H+L)	Licor	1:5000	Cat. No. 926-32211
IRDye 800CW Goat anti-Mouse IgG (H+L)	Licor	1:5000	Cat. No. 926-32210

## Sheet: Table S2
Table S2. Details of primers for qPCR.
Gene	Forward Primer	Reverse Primer
CCN1	CAGGACTGTGAAGATGCGGT	GCCTGTAGAAGGGAAACGCT
ATF3	ATGATGGCAGGTCCTCTGTT	CCAGCCTAGACACAACTCCTG
LPAR6	TGGGTTGGACTCGTTGACTG	GCTGCAGTCTCCTTTGGGAT
NOS3	CCGGGTCCTGTGTATGGATG	GAGGACACCAGTGGGTCTGA
DUSP5	CCAGCTTATGACCAGGGTGG	CGAGGAACTCGCACTTGGAT
EDN1	CGTTAAAAGGGCACTTGGGC	GCGCCTAAGACTGCTGTTTC
MDM2	CCGGATCTTGATGCTGGTGT	ATCACTCTCCCCTGCCTGAT
EFNA4	GTGCCCACTCCAGAGAGTTC	TGGGCTGACTCAGACTTCCT
EPO	ACCTCCCTCACCAACATTGC	GTTGGCCCTGTGACATCCTT
EPOR	ATCCTGACGCTCTCCCTCAT	AGGCCTTCAAACTCGCTCTC
FAS	CAACAACCATGCTGGGCATC	ACCTGGAGGACAGGGCTTAT
GADD45B	TGAATGTGGACCCAGACAGC	ACTGGATGAGCGTGAAGTGG
GNG3	AGCATCCTTCATCCTTCAGGT	CACCCAGTAGGGAGTTGCAG
CDKN1A	TGCCGAAGTCAGTTCCTTGT	CATTAGCGCATCACAGTCGC
CCN2	AGGATGTGCATTCTCCAGCC	GCCACAAGCTGTCCAGTCTA
SESN2	CCTGCTACCCAGAGAAGACC	GGAGTCAGGTCATGTAGCGG
PMAIP1	CCTGCAGGACTGTTCGTGTT	ACTCGACTTCCAGCTCTGCT
GYS1	CGAATGGGGCGACAACTACT	CCCGAAATACACCTTGCAGC
GNG7	TTGGTTTCGGGATCTCGGTG	CGCTCAATCCCGGCTTCTAT
ATF6B	CTGACCCGACGCGTTTCT	GAATACAAGGTGCTGTTCTGC
AFP	AAAAGCCCACTCCAGCATCG	TAGCGAGCAGCCCAAAGAAG
PCNA	GCGTAGCAGAGTGGTCGTT	TAGCTGGTTTCGGCTTCAGG
β-actin	TCAAGATCATTGCTCCTCCTGAG	ACATCTGCTGGAAGGTGGACA
ASH1L-AS1	CGGTTGACCTGAGCCTACTTC	CTGACTAGGCGACCGGCA
ASH1L-AS1-ChIP	CTGTCGTTCCCACATACCGT	AGTGGTCGAGGACACGATCT
E2F1	ACGTGACGTGTCAGGACCT	GATCGGGCCTTGTTTGCTCTT

## Sheet: Table S3
Table S3. Protein-protein interactome of the microprotein APPLE in HCC
Protein	Gene_symbol	NC	ORF-Flag	Score_ORF	Unique.Peptides_ORF	Peptides_ORF
O94925	GLS	-	782138	1.97	1	1
Q86XP3	DDX42	0	374027	1.75	1	1
Q96HU8	DIRAS2	-	678003	2.31	1	1
Q9NY12	GAR1	-	724172	1.67	1	1
P69905	HBA1	-	6.36477e+06	4.73	2	2
Q5QNW6	H2BC18	1.92873e+06	2.12786e+07	8.1	5	5
A8MTJ3	GNAT3	-	537851	1.73	1	1
Q15427	SF3B4	-	1.55635e+06	1.98	2	2
Q9Y5A9	YTHDF2	0	1.81741e+06	4.29	2	3
Q3MIX3	ADCK5	-	1.09483e+06	0	1	1
Q8NBQ5	HSD17B11	-	525437	1.75	1	1
Q9NVA2	SEPTIN11	-	654514	4.09	2	2
Q92925	SMARCD2	-	271262	0	2	2
P00390	GSR	0	483518	4.01	2	2
P55036	PSMD4	-	290419	0	1	1
Q12929	EPS8	-	5.17285e+06	9.58	7	7
Q9UBQ5	EIF3K	-	488693	1.89	1	1
Q9BWD1	ACAT2	-	12856880	0	1	1
P67936	TPM4	-	3.33482e+06	8.68	4	6
Q9Y2W2	WBP11	-	180859	2	1	1
O60313	OPA1	-	720652	1.84	1	1
P62140	PPP1CB	-	469603	0	1	3
Q969N2	PIGT	-	9461544	2.3	1	1
P06753	TPM3	-	2.8532e+06	6.7	4	6
Q9NXS2	QPCTL	-	484559	2.35	2	2
Q05519	SRSF11	-	397530	2.01	1	1
P13929	ENO3	-	342325	3.83	1	2
Q9NR12	PDLIM7	-	1.6605e+06	1.75	2	2
O14579	COPE	-	733039	2.4	1	1
Q8WTT2	NOC3L	-	612038	0	1	1
O43290	SART1	0	1.53708e+06	4.11	3	3
P05121	SERPINE1	-	453427	2.23	1	1
Q05682	CALD1	-	1.0509e+06	4.52	2	2
Q99729	HNRNPAB	0	283831	5.13	1	2
P24534	EEF1B2	-	967350	0	1	1
Q86U42	PABPN1	-	523501	0	1	1
Q92598	HSPH1	-	274116	0	1	1
Q01105	SET	-	1.53606e+06	4.39	2	2
O75400	PRPF40A	-	615453	1.93	2	2
Q9UHR4	BAIAP2L1	0	941380	2.64	2	2
Q99986	VRK1	-	1.10652e+06	3.69	3	3
P08779	KRT16	-	2.57585e+06	7.53	3	5
Q16181	SEPTIN7	-	1.00294e+06	0	2	2
Q13561	DCTN2	-	233827	0	1	1
Q00688	FKBP3	-	1.22192e+06	1.71	1	1
Q7Z5H4	VN1R5	-	4277941	0	1	1
Q3LXA3	TKFC	-	486887	0	1	1
P21333	FLNA	-	488371	0	1	1
P07737	PFN1	-	539143	0	1	1
P60891	PRPS1	-	1.65195e+06	1.84	4	4
Q03154	ACY1	-	361007	0	1	1
O00515	LAD1	-	1.77414e+07	37.48	14	14
Q8WXH2	JPH3	-	2.60822e+06	0	1	1
Q5RKV6	EXOSC6	0	375028	2.14	2	2
P52907	CAPZA1	-	2.23925e+06	5.44	2	2
Q15024	EXOSC7	-	394854	0	1	1
Q9BQ04	RBM4B	-	3.03947e+06	3.63	4	4
Q15366	PCBP2	-	553267	4.89	1	3
Q9NYL9	TMOD3	-	1.70859e+06	0	3	3
P63151	PPP2R2A	-	364046	0	1	1
P27361	MAPK3	-	675669	3.97	1	2
O14964	HGS	-	385819	1.95	1	1
Q9H078	CLPB	-	528302	2.2	1	1
Q9H089	LSG1	-	461676	0	1	1
O14974	PPP1R12A	-	1.61857e+06	2.18	2	2
P29966	MARCKS	-	1.09571e+06	4.45	3	3
Q658Y4	FAM91A1	-	319781	0	1	1
P30876	POLR2B	-	467951	0	1	1
P48426	PIP4K2A	-	2.67882e+06	2.36	1	1
P15531	NME1	-	1.57508e+06	2.08	2	2
Q9H0A0	NAT10	-	6.27908e+06	0	2	2
Q9NQZ2	UTP3	-	7997519	1.87	1	1
Q13123	IK	-	437831	0	1	1
Q9H6F5	CCDC86	-	1.46013e+06	2.22	4	4
Q969V3	NCLN	-	306160	0	1	1
Q8IVS2	MCAT	-	953161	0	1	1
P08134	RHOC	-	420884	2.12	2	2
Q8NBS9	TXNDC5	-	1.57947e+06	2.41	3	3
P31153	MAT2A	-	500192	1.74	1	1
Q9NZ01	TECR	-	620622	0	1	1
Q96AE4	FUBP1	-	898571	4.01	2	2
O95870	ABHD16A	-	2.07956e+06	0	1	1
Q13155	AIMP2	-	685802	0	1	1
Q15019	SEPTIN2	203048	4.80246e+06	4.51	5	5
Q6PI48	DARS2	-	534368	1.89	2	2
Q9Y2L9	LRCH1	-	392812	0	1	1
Q08170	SRSF4	0	328413	4.45	1	6
O75351	VPS4B	-	498557	0	1	1
Q9BUF5	TUBB6	-	292026	17.99	1	5
Q96C19	EFHD2	-	2.06219e+06	8.93	5	5
Q08380	LGALS3BP	-	307713	0	1	1
Q9BRK5	SDF4	-	716628	0	1	1
Q4G0J3	LARP7	-	2.6147e+06	0	2	2
Q53GQ0	HSD17B12	-	516294	0	1	1
Q8TDN6	BRIX1	-	298994	0	1	1
Q96A65	EXOC4	-	439337	1.91	1	1
O75083	WDR1	-	1.09522e+06	0	4	4
O75385	ULK1	-	382279	1.72	1	1
P18669	PGAM1	0	1.70227e+06	2.41	1	1
Q15428	SF3A2	-	292268	0	1	1
Q7Z434	MAVS	-	167224	0	1	1
Q9H2D6	TRIOBP	-	1.32624e+06	0	2	2
Q96DI7	SNRNP40	-	485107	0	1	1
Q03701	CEBPZ	-	421640	0	1	1
P46199	MTIF2	-	880860	0	1	1
O15258	RER1	-	533010	1.61	1	1
Q96HC4	PDLIM5	-	2.86141e+06	6.62	5	5
Q32MZ4	LRRFIP1	0	307279	2.19	3	3
Q9Y4L1	HYOU1	-	416608	0	1	1
Q9UPP1	PHF8	-	4338780	2.52	1	1
Q14847	LASP1	-	628040	2.09	1	1
O00148	DDX39A	-	477407	0	1	1
P62826	RAN	0	1.95299e+06	12.14	4	4
P34931	HSPA1L	-	5.63622e+06	21.46	1	9
Q9BRL6	SRSF8	-	1.31429e+07	4.77	2	2
Q96G23	CERS2	0	3905539	2.15	2	2
P46087	NOP2	508606	6.12869e+06	14.82	7	7
Q16526	CRY1	-	524569	0	1	1
Q9UKV8	AGO2	0	839900	2.01	2	2
Q9UER7	DAXX	-	546018	0	1	1
Q12904	AIMP1	-	856807	2.15	1	1
Q96G21	IMP4	-	219106	0	1	1
P28482	MAPK1	757947	1.26029e+07	5.39	3	4
O75390	CS	0	480814	4.91	2	2
P61026	RAB10	-	4.77784e+06	0	2	2
P62987	UBA52	-	1.00608e+07	8.86	3	3
O60568	PLOD3	-	4.8119e+06	1.6	1	1
Q9NV70	EXOC1	-	1.05595e+06	1.95	2	2
Q15417	CNN3	-	498262	1.96	1	1
P12814	ACTN1	4.05694e+06	4.35401e+07	88.76	21	32
P06396	GSN	-	321865	0	1	1
Q8N9N2	ASCC1	-	1.72412e+06	0	2	2
O96019	ACTL6A	-	459920	1.72	1	1
O43824	GTPBP6	-	405266	0	1	1
Q8NEW0	SLC30A7	-	722229	0	1	1
Q14684	RRP1B	-	371971	0	2	2
Q9UHI6	DDX20	0	1.10017e+06	0	2	2
Q9ULX3	NOB1	-	1.78679e+06	2.27	3	3
Q8IVT2	MISP	-	524332	2.11	1	1
P12004	PCNA	-	634683	0	1	1

## Sheet: Table S4
Table S4. Upregulated genes between patients with high and low ASH1L-AS1 expression
Gene	logFC	AveExpr	t	P.Value	adj.P.Val	B	Change	Symbol
LMNB2	1.07078	3.79384	12.1857	5.6e-29	2.22e-25	54.4675	up	LMNB2
KIF11	1.15183	2.21613	12.0125	2.55e-28	6.69e-25	52.9608	up	KIF11
TROAP	1.35486	2.33331	12.0106	2.59e-28	6.69e-25	52.9442	up	TROAP
AURKB	1.4527	3.01991	11.868	8.95e-28	1.89e-24	51.7108	up	AURKB
CHEK1	1.08641	2.01206	11.8645	9.22e-28	1.89e-24	51.681	up	CHEK1
KIFC1	1.52873	3.46572	11.7274	3.02e-27	4.48e-24	50.5015	up	KIFC1
PRR11	1.13414	1.93934	11.6838	4.39e-27	6.21e-24	50.1279	up	PRR11
KIF18B	1.27542	1.93814	11.6786	4.6e-27	6.21e-24	50.0829	up	KIF18B
H2AX	1.1508	5.31928	11.6687	5e-27	6.49e-24	49.9989	up	H2AX
TACC3	1.1627	3.16818	11.6641	5.21e-27	6.49e-24	49.9596	up	TACC3
NCAPD2	1.11838	3.56959	11.6295	7.01e-27	7.86e-24	49.6633	up	NCAPD2
PLK1	1.31471	2.32175	11.549	1.4e-26	1.39e-23	48.9765	up	PLK1
CDT1	1.42701	3.32374	11.5457	1.44e-26	1.4e-23	48.9484	up	CDT1
KIF2C	1.39623	2.58532	11.5254	1.71e-26	1.59e-23	48.7759	up	KIF2C
CDCA5	1.28322	2.99588	11.4438	3.44e-26	2.69e-23	48.0822	up	CDCA5
KIF23	1.11702	1.67566	11.3798	5.93e-26	4.46e-23	47.5404	up	KIF23
DEPDC1B	1.30437	1.90628	11.2773	1.42e-25	9.35e-23	46.6755	up	DEPDC1B
EZH2	1.05732	2.89313	11.2687	1.52e-25	9.53e-23	46.603	up	EZH2
RMI2	1.15391	2.35523	11.2603	1.64e-25	1.01e-22	46.5326	up	RMI2
CCNB2	1.39119	3.10122	11.2158	2.38e-25	1.39e-22	46.1584	up	CCNB2
RACGAP1	1.13168	3.15497	11.1992	2.74e-25	1.54e-22	46.0189	up	RACGAP1
MCM3	1.11654	5.56471	11.1479	4.22e-25	2.16e-22	45.5895	up	MCM3
HJURP	1.26737	2.45267	11.1373	4.62e-25	2.33e-22	45.5008	up	HJURP
ZWINT	1.30312	4.04193	11.1181	5.43e-25	2.62e-22	45.3395	up	ZWINT
UBE2T	1.19111	3.71397	11.1019	6.22e-25	2.89e-22	45.2047	up	UBE2T
BIRC5	1.52936	3.66678	11.0854	7.15e-25	3.24e-22	45.0663	up	BIRC5
TPX2	1.44408	4.13871	11.0749	7.81e-25	3.49e-22	44.9793	up	TPX2
GTSE1	1.17596	1.90062	11.069	8.2e-25	3.64e-22	44.9302	up	GTSE1
GINS1	1.23983	2.49116	11.047	9.87e-25	4.17e-22	44.7466	up	GINS1
MKI67	1.30558	2.61076	11.0289	1.15e-24	4.71e-22	44.5954	up	MKI67
CENPF	1.28198	2.41931	11.0246	1.19e-24	4.81e-22	44.5597	up	CENPF
CEP55	1.16725	1.83463	11.0156	1.28e-24	5.16e-22	44.4847	up	CEP55
CDC20	1.67003	4.06787	11.0037	1.42e-24	5.55e-22	44.3859	up	CDC20
MAD2L1	1.02165	2.16594	10.9882	1.62e-24	6.15e-22	44.2566	up	MAD2L1
NUF2	1.27247	2.32565	10.9585	2.07e-24	7.64e-22	44.0106	up	NUF2
NEK2	1.31513	2.70093	10.9504	2.22e-24	7.98e-22	43.9428	up	NEK2
ECT2	1.23984	2.64056	10.9136	3.01e-24	1.02e-21	43.6383	up	ECT2
NRM	1.17321	3.9393	10.8977	3.44e-24	1.14e-21	43.5064	up	NRM
CHAF1B	1.09248	1.87481	10.8933	3.57e-24	1.16e-21	43.4697	up	CHAF1B
DLGAP5	1.21083	2.20109	10.8901	3.66e-24	1.18e-21	43.4434	up	DLGAP5
CDK1	1.33803	3.153	10.8288	6.1e-24	1.8e-21	42.937	up	CDK1
CDCA3	1.07213	2.09529	10.8208	6.51e-24	1.91e-21	42.8714	up	CDCA3
BUB1	1.09316	1.97561	10.8132	6.94e-24	2.02e-21	42.8088	up	BUB1
SPINDOC	1.01422	3.09258	10.8041	7.49e-24	2.14e-21	42.7333	up	SPINDOC
EXO1	1.02996	1.86818	10.7929	8.21e-24	2.28e-21	42.6415	up	EXO1
ASF1B	1.35299	3.38815	10.79	8.41e-24	2.33e-21	42.6174	up	ASF1B
NCAPH	1.01027	1.7348	10.7868	8.64e-24	2.38e-21	42.5907	up	NCAPH
CDC45	1.14693	2.44594	10.7561	1.11e-23	2.93e-21	42.3388	up	CDC45
MCM6	1.09939	4.22539	10.7174	1.53e-23	3.8e-21	42.0209	up	MCM6
TRIP13	1.17815	2.16356	10.6935	1.87e-23	4.46e-21	41.8246	up	TRIP13
MCM7	1.01438	5.54581	10.6898	1.93e-23	4.58e-21	41.7946	up	MCM7
UHRF1	1.15749	1.82367	10.6853	2e-23	4.7e-21	41.7573	up	UHRF1
MYBL2	1.79852	3.68927	10.6466	2.75e-23	6.24e-21	41.4406	up	MYBL2
CDCA8	1.27588	3.08363	10.6192	3.45e-23	7.53e-21	41.217	up	CDCA8
ORC1	1.04576	1.9468	10.5528	5.94e-23	1.23e-20	40.676	up	ORC1
CENPA	1.19403	2.12543	10.5491	6.13e-23	1.27e-20	40.6458	up	CENPA
CCNB1	1.35595	4.26558	10.5118	8.32e-23	1.66e-20	40.3424	up	CCNB1
NDC80	1.12573	2.55227	10.5072	8.63e-23	1.72e-20	40.3053	up	NDC80
ANLN	1.26237	2.33373	10.4948	9.55e-23	1.87e-20	40.2047	up	ANLN
CENPM	1.33458	3.10005	10.4786	1.09e-22	2.08e-20	40.0734	up	CENPM
TOP2A	1.55412	3.77665	10.4591	1.28e-22	2.4e-20	39.9155	up	TOP2A
SPC25	1.05202	2.31728	10.435	1.56e-22	2.89e-20	39.7199	up	SPC25
BUB1B	1.07186	1.71691	10.4104	1.9e-22	3.47e-20	39.5217	up	BUB1B
MELK	1.2111	2.5455	10.3692	2.66e-22	4.59e-20	39.1893	up	MELK
HMGB2	1.06166	5.4855	10.3499	3.11e-22	5.25e-20	39.0332	up	HMGB2
LMNB1	1.23471	3.92518	10.321	3.93e-22	6.49e-20	38.8012	up	LMNB1
TTK	1.07324	1.79512	10.3158	4.1e-22	6.69e-20	38.7595	up	TTK
PTTG1	1.40788	4.10103	10.3122	4.22e-22	6.85e-20	38.7303	up	PTTG1
SKA3	1.05028	2.06104	10.264	6.23e-22	9.47e-20	38.3434	up	SKA3
DTL	1.16125	2.55807	10.2501	6.97e-22	1.05e-19	38.2324	up	DTL
CDC6	1.19529	2.64874	10.2289	8.27e-22	1.23e-19	38.0625	up	CDC6
MFSD10	1.05917	4.22555	10.136	1.75e-21	2.34e-19	37.3216	up	MFSD10
MCM4	1.0741	4.06144	10.1259	1.89e-21	2.53e-19	37.2406	up	MCM4
UBE2C	1.54955	4.40992	10.0514	3.44e-21	4.29e-19	36.6495	up	UBE2C
KIF20A	1.238	2.70037	9.98585	5.79e-21	6.66e-19	36.1316	up	KIF20A
RAD51AP1	1.02935	2.19211	9.96134	7.04e-21	7.94e-19	35.9383	up	RAD51AP1
KIF4A	1.21645	2.57368	9.94328	8.12e-21	8.94e-19	35.7961	up	KIF4A
FOXM1	1.29042	2.7456	9.93443	8.71e-21	9.54e-19	35.7265	up	FOXM1
TYMS	1.00013	2.11771	9.8788	1.35e-20	1.41e-18	35.2896	up	TYMS
NT5DC2	1.30822	3.24118	9.83224	1.96e-20	1.95e-18	34.9251	up	NT5DC2
CENPW	1.15408	3.99031	9.72199	4.65e-20	4.14e-18	34.0659	up	CENPW
DDR1	1.49415	2.9066	9.69441	5.77e-20	5.04e-18	33.8518	up	DDR1
GAL3ST1	1.84336	2.69729	9.65476	7.87e-20	6.66e-18	33.5448	up	GAL3ST1
CKS2	1.0004	6.02227	9.64462	8.51e-20	7.16e-18	33.4664	up	CKS2
RECQL4	1.05122	3.29175	9.63494	9.18e-20	7.64e-18	33.3915	up	RECQL4
MELTF	1.17381	1.55457	9.58388	1.37e-19	1.08e-17	32.9977	up	MELTF
TCF19	1.17162	3.56537	9.56087	1.63e-19	1.26e-17	32.8207	up	TCF19
ASPM	1.0825	2.30052	9.55947	1.65e-19	1.27e-17	32.8099	up	ASPM
SPC24	1.10267	3.24193	9.54751	1.81e-19	1.38e-17	32.718	up	SPC24
SKA1	1.11476	2.22853	9.54058	1.91e-19	1.45e-17	32.6648	up	SKA1
NCAPG	1.0859	2.15325	9.51442	2.34e-19	1.74e-17	32.464	up	NCAPG
ANO9	1.04302	1.1969	9.38343	6.42e-19	4.36e-17	31.464	up	ANO9
RRM2	1.08529	3.00153	9.29005	1.31e-18	8.16e-17	30.7564	up	RRM2
COLCA2	1.06588	1.63922	9.27463	1.48e-18	9e-17	30.64	up	COLCA2
P3H4	1.01732	3.14674	9.26821	1.55e-18	9.34e-17	30.5915	up	P3H4
TYRO3	1.03337	1.47947	9.26255	1.62e-18	9.68e-17	30.5488	up	TYRO3
GRB7	1.08507	3.2509	9.25205	1.75e-18	1.04e-16	30.4696	up	GRB7
INAVA	1.29905	1.52183	9.23266	2.03e-18	1.19e-16	30.3237	up	INAVA
COL9A2	1.09629	1.36507	9.17	3.27e-18	1.82e-16	29.8531	up	COL9A2
PKM	1.42474	5.04283	9.16759	3.33e-18	1.85e-16	29.835	up	PKM
SPHK1	1.64438	2.52378	9.1359	4.23e-18	2.29e-16	29.5978	up	SPHK1
FRAS1	1.03815	0.803472	9.04105	8.63e-18	4.4e-16	28.8912	up	FRAS1
KIF12	1.36994	3.96646	9.01354	1.06e-17	5.24e-16	28.687	up	KIF12
PLEKHB1	1.26106	1.14901	8.97961	1.37e-17	6.62e-16	28.4359	up	PLEKHB1
E2F1	1.24403	3.94517	8.91807	2.16e-17	1e-15	27.9819	up	E2F1
CCNA2	1.19907	3.01768	8.91733	2.18e-17	1.01e-15	27.9764	up	CCNA2
CDKN3	1.15286	3.42622	8.91276	2.25e-17	1.04e-15	27.9428	up	CDKN3
HMGA1	1.12382	6.2449	8.91263	2.25e-17	1.04e-15	27.9418	up	HMGA1
LRRC1	1.08818	2.21099	8.88676	2.73e-17	1.23e-15	27.7517	up	LRRC1
LPAR2	1.04359	1.89294	8.80196	5.11e-17	2.18e-15	27.1308	up	LPAR2
MCM2	1.19688	2.74063	8.8018	5.12e-17	2.18e-15	27.1296	up	MCM2
PAFAH1B3	1.18682	4.1653	8.78981	5.59e-17	2.36e-15	27.0421	up	PAFAH1B3
MARCKS	1.01035	5.52237	8.71392	9.77e-17	3.91e-15	26.4903	up	MARCKS
CTNND2	1.40871	1.24385	8.69981	1.08e-16	4.32e-15	26.3881	up	CTNND2
TMEM51	1.1382	2.78744	8.62357	1.89e-16	7.14e-15	25.8375	up	TMEM51
FGFR3	1.15647	4.95705	8.59844	2.27e-16	8.37e-15	25.6568	up	FGFR3
PITX1	1.37444	1.53257	8.55153	3.19e-16	1.14e-14	25.3203	up	PITX1
SRC	1.1209	3.45364	8.54609	3.32e-16	1.18e-14	25.2814	up	SRC
ENO2	1.04282	1.62435	8.53271	3.66e-16	1.29e-14	25.1856	up	ENO2
PBK	1.06327	2.7281	8.51656	4.11e-16	1.44e-14	25.0702	up	PBK
CDCA7	1.16253	1.3415	8.51417	4.18e-16	1.46e-14	25.0531	up	CDCA7
IQGAP3	1.00129	2.71945	8.48589	5.13e-16	1.76e-14	24.8515	up	IQGAP3
IGF2BP2	1.38153	2.54784	8.43533	7.37e-16	2.45e-14	24.492	up	IGF2BP2
WNK2	1.20707	1.11037	8.41756	8.38e-16	2.74e-14	24.3661	up	WNK2
ITPR3	1.10349	1.44882	8.25569	2.65e-15	7.85e-14	23.227	up	ITPR3
TMEM132A	1.09502	1.89022	8.20787	3.72e-15	1.07e-13	22.8934	up	TMEM132A
TK1	1.02276	5.34886	8.15874	5.26e-15	1.46e-13	22.552	up	TK1
HID1	1.0419	2.43282	8.12814	6.51e-15	1.78e-13	22.3401	up	HID1
CA9	1.85994	1.76223	8.08142	9.03e-15	2.4e-13	22.0177	up	CA9
DMKN	1.24703	1.27677	8.02305	1.36e-14	3.47e-13	21.6167	up	DMKN
AC016735.1	1.27205	1.48797	8.00945	1.49e-14	3.8e-13	21.5236	up	AC016735.1
DBN1	1.12198	3.37759	7.93737	2.45e-14	5.99e-13	21.0318	up	DBN1
MARCKSL1	1.00545	6.52422	7.90535	3.06e-14	7.35e-13	20.8144	up	MARCKSL1
ARID3A	1.10478	2.26974	7.86662	3.99e-14	9.34e-13	20.5522	up	ARID3A
GLIS2	1.00287	2.41351	7.83654	4.9e-14	1.13e-12	20.3492	up	GLIS2
MAPK13	1.26523	2.2181	7.82434	5.33e-14	1.21e-12	20.2671	up	MAPK13
CCNE1	1.08084	2.20885	7.8174	5.58e-14	1.27e-12	20.2204	up	CCNE1
NEURL3	1.10757	2.10414	7.70659	1.18e-13	2.54e-12	19.4787	up	NEURL3
NDRG1	1.03113	5.17462	7.65402	1.69e-13	3.48e-12	19.1296	up	NDRG1
DQX1	1.01354	0.799358	7.61017	2.27e-13	4.57e-12	18.8397	up	DQX1
ITPKA	1.09241	3.05526	7.60898	2.28e-13	4.6e-12	18.8318	up	ITPKA
PLP2	1.17009	4.77651	7.60251	2.39e-13	4.78e-12	18.7892	up	PLP2
SNAP25	1.10058	1.55241	7.53739	3.68e-13	7.09e-12	18.3612	up	SNAP25
DSG2	1.198	3.50075	7.51448	4.29e-13	8.12e-12	18.2113	up	DSG2
KCTD17	1.10224	3.07125	7.47299	5.64e-13	1.04e-11	17.9407	up	KCTD17
FOXJ1	1.06125	0.968943	7.46847	5.82e-13	1.07e-11	17.9113	up	FOXJ1
PKDCC	1.00213	3.40474	7.45069	6.54e-13	1.19e-11	17.7956	up	PKDCC
SLC1A5	1.15753	3.58024	7.44604	6.74e-13	1.22e-11	17.7655	up	SLC1A5
G6PD	1.11813	4.27018	7.39831	9.23e-13	1.63e-11	17.4563	up	G6PD
NCK2	1.02031	3.68713	7.36723	1.13e-12	1.96e-11	17.2558	up	NCK2
NRSN2	1.17133	3.03443	7.35658	1.21e-12	2.09e-11	17.1873	up	NRSN2
STK39	1.03081	2.78676	7.31565	1.58e-12	2.68e-11	16.9244	up	STK39
PTK7	1.02005	1.77632	7.31519	1.59e-12	2.69e-11	16.9215	up	PTK7
MISP	1.39359	1.33645	7.27653	2.04e-12	3.36e-11	16.6743	up	MISP
PYCR1	1.38154	2.81721	7.24011	2.59e-12	4.18e-11	16.4423	up	PYCR1
CD24	1.83492	5.4915	7.22373	2.88e-12	4.61e-11	16.3383	up	CD24
DUSP9	1.45101	3.11177	7.16184	4.28e-12	6.63e-11	15.9467	up	DUSP9
SLC29A4	1.30977	2.41698	7.09499	6.56e-12	9.78e-11	15.5267	up	SLC29A4
KRT19	1.74078	2.2833	7.05667	8.38e-12	1.22e-10	15.2872	up	KRT19
NXPH4	1.18094	1.78119	6.91556	2.04e-11	2.77e-10	14.4142	up	NXPH4
ZIC2	1.01315	1.98763	6.90215	2.21e-11	3e-10	14.3319	up	ZIC2
MMP11	1.112	3.07686	6.8387	3.29e-11	4.31e-10	13.9443	up	MMP11
RAB34	1.11359	3.27022	6.80714	4e-11	5.15e-10	13.7526	up	RAB34
VIL1	1.40071	3.57283	6.80314	4.1e-11	5.27e-10	13.7283	up	VIL1
C12orf75	1.17488	2.89124	6.73874	6.09e-11	7.6e-10	13.3394	up	C12orf75
QSOX1	1.26298	3.80452	6.72865	6.48e-11	8.05e-10	13.2787	up	QSOX1
CAPG	1.07193	4.55149	6.64162	1.1e-10	1.31e-09	12.7584	up	CAPG
SEL1L3	1.09333	2.99726	6.63648	1.14e-10	1.35e-09	12.7278	up	SEL1L3
ETV4	1.29298	3.01111	6.55775	1.83e-10	2.08e-09	12.2619	up	ETV4
PLPP2	1.31749	2.05213	6.5561	1.85e-10	2.1e-09	12.2522	up	PLPP2
AFP	2.22144	4.08048	6.53466	2.1e-10	2.37e-09	12.1262	up	AFP
SOX4	1.08619	3.71351	6.52	2.29e-10	2.56e-09	12.0401	up	SOX4
PRR15L	1.31496	2.50619	6.44817	3.51e-10	3.81e-09	11.6209	up	PRR15L
MDK	1.21034	6.78691	6.44396	3.6e-10	3.89e-09	11.5964	up	MDK
ELOVL7	1.07631	1.87633	6.43782	3.74e-10	4.03e-09	11.5608	up	ELOVL7
SPINT1	1.48065	2.73673	6.43761	3.74e-10	4.04e-09	11.5596	up	SPINT1
PFKFB3	1.00352	3.17921	6.35155	6.22e-10	6.47e-09	11.0628	up	PFKFB3
EPCAM	1.87985	2.81307	6.32158	7.41e-10	7.62e-09	10.8911	up	EPCAM
PRAME	1.20876	1.21177	6.14058	2.11e-09	2e-08	9.86801	up	PRAME
SLC6A8	1.10175	2.83937	6.12173	2.35e-09	2.21e-08	9.76283	up	SLC6A8
BICC1	1.07009	2.34035	6.05948	3.34e-09	3.05e-08	9.41744	up	BICC1
BAIAP2L2	1.02256	3.23461	6.03417	3.86e-09	3.48e-08	9.27784	up	BAIAP2L2
EPS8L3	1.1898	2.90078	6.03156	3.92e-09	3.53e-08	9.26343	up	EPS8L3
RPL39L	1.08066	3.25369	5.92537	7.1e-09	6.08e-08	8.68316	up	RPL39L
FBLN1	1.01479	3.28698	5.82739	1.22e-08	1e-07	8.15533	up	FBLN1
BAMBI	1.01239	4.91233	5.75891	1.77e-08	1.41e-07	7.79077	up	BAMBI
H2AW	1.03523	1.81231	5.7414	1.95e-08	1.54e-07	7.69812	up	H2AW
DCDC2	1.16714	2.92688	5.71918	2.2e-08	1.72e-07	7.5809	up	DCDC2
S100A14	1.34362	4.16218	5.68746	2.61e-08	2.01e-07	7.41426	up	S100A14
SMIM32	1.06156	1.34367	5.6224	3.7e-08	2.78e-07	7.07482	up	SMIM32
MMP9	1.02584	2.78656	5.61749	3.8e-08	2.84e-07	7.04936	up	MMP9
SOX9	1.06548	3.84693	5.61079	3.94e-08	2.94e-07	7.0146	up	SOX9
SFRP5	1.16526	1.27017	5.56318	5.07e-08	3.71e-07	6.76877	up	SFRP5
USH1C	1.11438	1.64433	5.56087	5.13e-08	3.75e-07	6.75689	up	USH1C
ST14	1.02012	4.40642	5.54544	5.57e-08	4.05e-07	6.67758	up	ST14
FOXQ1	1.08696	2.52924	5.52025	6.36e-08	4.58e-07	6.54858	up	FOXQ1
TRNP1	1.13142	3.67819	5.51625	6.49e-08	4.67e-07	6.52814	up	TRNP1
MMP7	1.26032	2.1558	5.51045	6.69e-08	4.8e-07	6.4985	up	MMP7
LGALS3BP	1.01196	7.62326	5.4467	9.34e-08	6.52e-07	6.17474	up	LGALS3BP
CLDN4	1.31322	2.80317	5.42291	1.06e-07	7.3e-07	6.05476	up	CLDN4
PEG10	1.66147	3.28999	5.29111	2.08e-07	1.37e-06	5.39803	up	PEG10
LAD1	1.0468	4.4644	5.23008	2.83e-07	1.81e-06	5.09865	up	LAD1
TESC	1.15128	3.71116	5.16926	3.84e-07	2.4e-06	4.80331	up	TESC
ANXA13	1.01671	3.13794	4.89652	1.46e-06	8.17e-06	3.51584	up	ANXA13
PI3	1.02644	2.1059	4.79554	2.35e-06	1.27e-05	3.05469	up	PI3
BEX2	1.09978	2.71025	4.75758	2.81e-06	1.5e-05	2.88353	up	BEX2
IGF2	1.20695	1.56273	4.53762	7.69e-06	3.77e-05	1.91558	up	IGF2
DKK1	1.04512	1.74905	4.41074	1.35e-05	6.32e-05	1.3759	up	DKK1
H19	1.41047	5.2047	4.40091	1.41e-05	6.58e-05	1.33468	up	H19
FDCSP	1.0065	1.38571	4.32116	1.99e-05	9.01e-05	1.00317	up	FDCSP
SFN	1.07088	4.50577	4.25068	2.7e-05	0.000118676	0.714779	up	SFN
NTS	1.07652	1.59827	3.72856	0.000222507	0.000805392	-1.28613	up	NTS
SPP1	1.21331	6.71462	3.46064	0.000601365	0.0019752	-2.21855	up	SPP1
GPC3	1.04567	7.59002	3.36258	0.000852252	0.00269843	-2.54352	up	GPC3

## Sheet: Table S5
Table S5. Prediction of 77 potential transcription factors binding to the ASH1L-AS1 promoter region using the PROMO online tool
Transcription factors
FOXP3
PR B
PR A
RXRA
TFII-I
JUN
HNF3A
GR
GRB
YY1
HOXD9
HOXD10
TFIID
HNF-1C
PEA3
XBP1
GRA
MEF2A
TBP
CEBPB
CEBPA
CTF
NFY
NF1
ENKTF1
STAT4
ETS1
POU2F2
MYB
PAX5
TP53
PPARA
IRF2
ERA
RARA1
ATF3
NFI
GATA1
SRY
TCF-4E
AP2AA
HNF1A
HNF1B
RARB
E2F1
AHR
VDR
PXR1
AP1
ELK1
EGR3
STAT5A
POU2F1
COUPTF1
NFAT2
NFAT1
STAT1B
ELF1
PU.1
HNF4A
LEF1
T3RB1
GATA2
NFKB1
MAZ
RBPJK
ETS2
IRF1
NFAT1
RELA
AR
EBF
IK1
NFKB
GATA3
E2F
TCF4

## Sheet: Table S6
Table S6. List of treatment combinations with higher and lower IC50 values in HCC patients with high expression of the E2F1-ASH1L-AS1-MAPK3 axis, indicating reduced efficacy (higher IC50) or increased sensitivity (lower IC50).
	logFC	AveExpr	t	P.Value	adj.P.Val	B	change	treatment combinations
dasatinib	0.38452	10.0867	7.02256	1.32259e-11	3.44028e-11	15.4452	Higher	dasatinib
ouabain	0.317627	5.44791	9.45085	7.55675e-19	3.95411e-18	31.8745	Higher	ouabain
brivanib	0.282956	14.2887	12.4877	2.12063e-29	4.77141e-28	55.943	Higher	brivanib
selumetinib.PLX.4032..8.1.mol.mol.	0.259939	12.0256	5.40212	1.29148e-07	2.20975e-07	6.48425	Higher	selumetinib.PLX.4032..8.1.mol.mol.
AZD8055	0.223658	8.45809	6.63782	1.37147e-10	3.13281e-10	13.1544	Higher	AZD8055
selumetinib.BRD.A02303741..4.1.mol.mol.	0.201554	12.0064	4.56194	7.24224e-06	1.08634e-05	2.6039	Higher	selumetinib.BRD.A02303741..4.1.mol.mol.
QS.11	0.195177	14.7826	7.48728	6.95109e-13	2.20281e-12	18.3367	Higher	QS.11
bosutinib	0.188886	11.3673	10.8451	1.56465e-23	1.21395e-22	42.5469	Higher	bosutinib
fluorouracil	0.185505	13.3403	7.4211	1.06575e-12	3.26248e-12	17.9169	Higher	fluorouracil
erlotinib	0.174399	13.2895	5.23287	3.03337e-07	5.00007e-07	5.65792	Higher	erlotinib
selumetinib.MK.2206..8.1.mol.mol.	0.159639	10.5723	3.97097	8.85363e-05	0.000122967	0.219943	Higher	selumetinib.MK.2206..8.1.mol.mol.
hyperforin	0.157729	13.83	7.87018	5.58577e-14	1.96375e-13	20.816	Higher	hyperforin
PD318088	0.148585	12.23	3.14373	0.00182512	0.00226255	-2.60858	Higher	PD318088
BMS.536924	0.139863	12.8835	7.68623	1.89496e-13	6.36366e-13	19.6143	Higher	BMS.536924
myriocin	0.139855	14.4027	4.92084	1.38454e-06	2.14104e-06	4.19291	Higher	myriocin
GSK.3.inhibitor.IX	0.124633	12.333	7.16602	5.40081e-12	1.50954e-11	16.3237	Higher	GSK.3.inhibitor.IX
PD.153035	0.122959	13.9285	5.97846	6.03816e-09	1.18654e-08	9.45951	Higher	PD.153035
erlotinib.PLX.4032..2.1.mol.mol.	0.117382	13.2863	3.95428	9.46352e-05	0.000130631	0.156935	Higher	erlotinib.PLX.4032..2.1.mol.mol.
spautin.1	0.116624	13.3867	4.87506	1.71933e-06	2.64965e-06	3.98444	Higher	spautin.1
selumetinib.UNC0638..4.1.mol.mol.	0.115957	11.7532	2.41591	0.0162583	0.0185221	-4.58289	Higher	selumetinib.UNC0638..4.1.mol.mol.
selumetinib	0.11404	11.9169	2.59645	0.00985592	0.0114015	-4.13922	Higher	selumetinib
ML203	0.103439	14.825	6.04839	4.0982e-09	8.24039e-09	9.83704	Higher	ML203
gefitinib	0.0862446	12.5092	3.41883	0.000710676	0.00090596	-1.73557	Higher	gefitinib
vandetanib	0.0710845	12.6358	3.622	0.000340052	0.000447437	-1.04726	Higher	vandetanib
CAY10576	0.068126	14.6595	12.92	5.42281e-31	1.52516e-29	59.5812	Higher	CAY10576
N9.isopropylolomoucine	0.053593	13.0059	3.53701	0.0004648	0.00060626	-1.33965	Higher	N9.isopropylolomoucine
pyrazolanthrone	0.0530424	13.9386	6.72138	8.31791e-11	2.00146e-10	13.6438	Higher	pyrazolanthrone
BRD.K09344309	0.0523444	15.7106	2.99008	0.00300638	0.00364764	-3.06624	Higher	BRD.K09344309
ML334.diastereomer	0.0407329	15.414	2.20689	0.0280346	0.031382	-5.05799	Higher	ML334.diastereomer
procarbazine	0.0374588	15.2787	8.59764	3.73455e-16	1.55606e-15	25.7498	Higher	procarbazine
betulinic.acid	0.0165536	15.0859	7.63254	2.69703e-13	8.924e-13	19.2673	Higher	betulinic.acid
temozolomide	-0.0054146	15.0297	-2.15413	0.0319799	0.0356212	-5.17134	Lower	temozolomide
AGK.2	-0.00762822	14.7677	-2.87472	0.004316	0.00516543	-3.39559	Lower	AGK.2
BRD.K37390332	-0.0203325	15.0156	-13.0652	1.56904e-31	4.70712e-30	60.8121	Lower	BRD.K37390332
EX.527	-0.02513	15.1417	-11.0958	2.09161e-24	1.88245e-23	44.5406	Lower	EX.527
IPR.456	-0.0252349	14.3881	-7.09478	8.43887e-12	2.27395e-11	15.8859	Lower	IPR.456
SGX.523	-0.0267344	14.6277	-12.45	2.91637e-29	6.24937e-28	55.6269	Lower	SGX.523
lomeguatrib	-0.0298399	14.268	-8.57761	4.30218e-16	1.77613e-15	25.6103	Lower	lomeguatrib
BRD.K03911514	-0.0307095	15.0083	-11.2983	4.05925e-25	3.971e-24	46.1653	Lower	BRD.K03911514
MST.312	-0.0332862	12.1798	-2.08045	0.0382835	0.0424324	-5.32517	Lower	MST.312
WAY.362450	-0.0356338	14.7507	-13.85	1.80314e-34	1.15916e-32	67.532	Lower	WAY.362450
ML258	-0.0362296	14.8499	-13.4941	3.93123e-33	1.76905e-31	64.4718	Lower	ML258
BRD.K04800985	-0.0372684	14.8777	-8.20482	5.77442e-15	2.16541e-14	23.0504	Lower	BRD.K04800985
BRD.K52037352	-0.0386941	14.7149	-3.72777	0.000228556	0.000305194	-0.674418	Lower	BRD.K52037352
bortezomib	-0.040753	11.7272	-2.25136	0.0250442	0.0281748	-4.9604	Lower	bortezomib
VU0155056	-0.0439409	14.5719	-11.3667	2.32595e-25	2.49209e-24	46.7173	Lower	VU0155056
BRD6340	-0.045344	14.3548	-5.95075	7.03346e-09	1.37015e-08	9.31094	Lower	BRD6340
BRD.K27188169	-0.0457907	14.6499	-9.76949	6.86317e-20	3.76638e-19	34.2461	Lower	BRD.K27188169
BEC	-0.0474633	14.8292	-13.8829	1.35407e-34	1.01555e-32	67.8164	Lower	BEC
GSK1059615	-0.04768	11.1418	-11.5299	6.13162e-26	7.66453e-25	48.0389	Lower	GSK1059615
BRD.K16147474	-0.048502	14.8971	-7.70263	1.70072e-13	5.75433e-13	19.7207	Lower	BRD.K16147474
phloretin	-0.0490698	13.6623	-4.64243	5.04066e-06	7.63737e-06	2.95117	Lower	phloretin
sitagliptin	-0.0492969	15.0224	-8.75119	1.25394e-16	5.4784e-16	26.8264	Lower	sitagliptin
IU1	-0.0520604	14.5788	-14.7449	7.17526e-38	1.07629e-35	75.3077	Lower	IU1
BRD.K11533227	-0.0528582	14.2892	-2.70009	0.00730259	0.00855772	-3.87071	Lower	BRD.K11533227
decitabine.carboplatin..1.1.mol.mol.	-0.0561325	13.9718	-2.09069	0.0373481	0.0414979	-5.3041	Lower	decitabine.carboplatin..1.1.mol.mol.
JW.480	-0.0577815	14.7057	-6.13168	2.57189e-09	5.33342e-09	10.2912	Lower	JW.480
AC55649	-0.0582992	14.8185	-7.0601	1.04751e-11	2.77283e-11	15.6739	Lower	AC55649
BRD.K96431673	-0.0598939	14.9531	-15.5066	8.5433e-41	3.84449e-38	81.9967	Lower	BRD.K96431673
GW.405833	-0.0601902	13.3606	-6.07711	3.49179e-09	7.10999e-09	9.99309	Lower	GW.405833
BRD.K94991378	-0.0617874	14.0218	-8.14897	8.46809e-15	3.12348e-14	22.6733	Lower	BRD.K94991378
BRD.K17060750	-0.0618685	15.1314	-8.32776	2.47146e-15	9.58756e-15	23.8866	Lower	BRD.K17060750
SB.225002	-0.0624038	12.6549	-2.64975	0.00845711	0.00983385	-4.00239	Lower	SB.225002
BRD.K71781559	-0.063337	14.5422	-10.0813	6.30606e-21	3.94129e-20	36.6076	Lower	BRD.K71781559
semagacestat	-0.0634827	14.4933	-6.90326	2.7587e-11	6.97424e-11	14.7247	Lower	semagacestat
BRD.K27986637	-0.0644231	15.1333	-9.0878	1.10226e-17	5.16685e-17	29.2267	Lower	BRD.K27986637
PRL.3.inhibitor.I	-0.0665034	14.8824	-7.05634	1.07231e-11	2.82186e-11	15.6509	Lower	PRL.3.inhibitor.I
Mdivi.1	-0.0665637	14.1337	-6.28	1.10876e-09	2.36466e-09	11.112	Lower	Mdivi.1
cyanoquinoline.11	-0.0671612	13.4359	-5.37617	1.47412e-07	2.49381e-07	6.35615	Lower	cyanoquinoline.11
StemRegenin.1	-0.0674106	13.4976	-5.53677	6.44982e-08	1.12497e-07	7.15726	Lower	StemRegenin.1
BRD8899	-0.0677286	14.9351	-6.38214	6.15871e-10	1.35191e-09	11.6861	Lower	BRD8899
BRD.K66453893	-0.0682311	12.7	-3.12913	0.00191542	0.00236796	-2.653	Lower	BRD.K66453893
BRD.K19103580	-0.0690287	14.5101	-11.502	7.70411e-26	9.12329e-25	47.8126	Lower	BRD.K19103580
NSC19630	-0.0696114	14.163	-3.17427	0.00164887	0.0020497	-2.51505	Lower	NSC19630
ML050	-0.0709236	14.5379	-7.31092	2.15842e-12	6.26639e-12	17.2239	Lower	ML050
Compound.7d.cis	-0.0733518	13.6026	-2.95287	0.00338245	0.00409167	-3.17381	Lower	Compound.7d.cis
ML029	-0.0753691	14.3326	-8.51483	6.69508e-16	2.71422e-15	25.1741	Lower	ML029
SKI.II	-0.0763447	14.5245	-5.86464	1.12639e-08	2.13872e-08	8.85258	Lower	SKI.II
decitabine	-0.0791323	13.7555	-3.48033	0.000570625	0.000735763	-1.53111	Lower	decitabine
CAL.101	-0.0793486	13.7224	-5.12326	5.21415e-07	8.35007e-07	5.13456	Lower	CAL.101
MI.1	-0.0795626	14.979	-10.7526	3.27012e-23	2.49073e-22	41.8167	Lower	MI.1
GSK4112	-0.0798352	14.8576	-6.63885	1.36309e-10	3.12954e-10	13.1604	Lower	GSK4112
KU.60019	-0.0812681	13.579	-5.70702	2.63129e-08	4.77451e-08	8.02766	Lower	KU.60019
Compound.23.citrate	-0.0833909	13.343	-5.34648	1.71396e-07	2.86722e-07	6.21019	Lower	Compound.23.citrate
BIBR.1532	-0.0854453	13.8972	-9.43575	8.45736e-19	4.3745e-18	31.7632	Lower	BIBR.1532
gossypol	-0.0869013	13.043	-5.71465	2.5264e-08	4.60275e-08	8.06718	Lower	gossypol
salermide	-0.0871154	13.5774	-5.82542	1.39339e-08	2.61261e-08	8.64565	Lower	salermide
valdecoxib	-0.0871678	13.0977	-6.01239	5.0052e-09	9.92221e-09	9.64225	Lower	valdecoxib
WP1130	-0.0879614	11.5062	-5.39685	1.32667e-07	2.26137e-07	6.45821	Lower	WP1130
BRD.K13999467	-0.0894957	14.5083	-8.25444	4.10341e-15	1.55171e-14	23.387	Lower	BRD.K13999467
BRD.K51490254	-0.0900176	14.7988	-7.07673	9.44492e-12	2.51492e-11	15.7754	Lower	BRD.K51490254
AT.406	-0.0905963	14.2485	-5.11898	5.32461e-07	8.49671e-07	5.11432	Lower	AT.406
CD.1530	-0.0912127	13.5988	-4.95077	1.20072e-06	1.87613e-06	4.3301	Lower	CD.1530
BRD.K90370028	-0.0914999	14.5902	-5.87241	1.07972e-08	2.05878e-08	8.89376	Lower	BRD.K90370028
BRD.K41597374	-0.0918461	14.2777	-7.87657	5.35216e-14	1.89643e-13	20.858	Lower	BRD.K41597374
BRD.K70511574	-0.0931073	11.1581	-2.9356	0.00357122	0.00429693	-3.22331	Lower	BRD.K70511574
CD.437	-0.0931187	11.7004	-2.95096	0.00340285	0.00410532	-3.17929	Lower	CD.437
BRD.K55473186	-0.0950734	14.78	-12.5544	1.2079e-29	2.86081e-28	56.5015	Lower	BRD.K55473186
TG.100.115	-0.0954312	14.3846	-6.72266	8.2542e-11	1.99698e-10	13.6513	Lower	TG.100.115
QW.BI.011	-0.0956203	14.7975	-5.43867	1.07103e-07	1.83955e-07	6.66558	Lower	QW.BI.011
RG.108	-0.095669	14.4662	-6.83939	4.07414e-11	1.00184e-10	14.3427	Lower	RG.108
itraconazole	-0.0961648	14.2802	-9.9219	2.14728e-20	1.19293e-19	35.3953	Lower	itraconazole
marinopyrrole.A	-0.0962626	11.3606	-3.95029	9.61525e-05	0.00013232	0.141894	Lower	marinopyrrole.A
GMX.1778	-0.0979762	12.8331	-2.66413	0.00811155	0.00945648	-3.965	Lower	GMX.1778
carboplatin	-0.101599	14.7255	-11.1366	1.50452e-24	1.3817e-23	44.867	Lower	carboplatin
CCT036477	-0.102764	14.3838	-6.34224	7.75506e-10	1.6618e-09	11.461	Lower	CCT036477
fingolimod	-0.103552	12.2702	-7.57598	3.90503e-13	1.28267e-12	18.9034	Lower	fingolimod
BRD.K55116708	-0.104231	13.5001	-4.30638	2.21255e-05	3.20144e-05	1.53689	Lower	BRD.K55116708
necrostatin.1	-0.105953	14.1042	-8.72393	1.52328e-16	6.52835e-16	26.6345	Lower	necrostatin.1
PDMP	-0.108724	13.3144	-9.96513	1.54177e-20	8.69315e-20	35.7231	Lower	PDMP
BRD.K41334119	-0.108891	14.9494	-13.1831	5.71236e-32	1.97736e-30	61.815	Lower	BRD.K41334119
PAC.1	-0.110091	12.8538	-7.07945	9.28622e-12	2.48738e-11	15.792	Lower	PAC.1
Repligen.136	-0.110829	14.3563	-7.0978	8.28154e-12	2.245e-11	15.9043	Lower	Repligen.136
BRD1835	-0.111915	14.4762	-10.4591	3.32818e-22	2.26921e-21	39.5191	Lower	BRD1835
neuronal.differentiation.inducer.III	-0.113087	12.7361	-5.35862	1.61169e-07	2.71633e-07	6.26975	Lower	neuronal.differentiation.inducer.III
TGX.221	-0.115331	13.853	-8.49617	7.6325e-16	3.06663e-15	25.0449	Lower	TGX.221
piperlongumine.MST.312..1.1.mol.mol.	-0.115392	12.6704	-5.23788	2.95859e-07	4.89473e-07	5.68206	Lower	piperlongumine.MST.312..1.1.mol.mol.
BRD.K50799972	-0.115561	14.6082	-6.97715	1.75148e-11	4.45291e-11	15.1699	Lower	BRD.K50799972
BRD1812	-0.116271	12.9382	-6.04787	4.11005e-09	8.24039e-09	9.83423	Lower	BRD1812
tretinoin	-0.117537	14.0481	-5.46129	9.53408e-08	1.65013e-07	6.77832	Lower	tretinoin
Compound.1541A	-0.117722	14.9103	-11.3523	2.6165e-25	2.7382e-24	46.6006	Lower	Compound.1541A
tosedostat	-0.119129	11.9331	-6.26289	1.22273e-09	2.58324e-09	11.0165	Lower	tosedostat
veliparib	-0.12051	14.7364	-12.3802	5.24643e-29	1.07313e-27	55.0443	Lower	veliparib
BRD.K48334597	-0.120634	14.9952	-5.392	1.35992e-07	2.30929e-07	6.43423	Lower	BRD.K48334597
darinaparsin	-0.12065	15.1529	-8.55684	4.98109e-16	2.03772e-15	25.4658	Lower	darinaparsin
ML312	-0.120787	15.0652	-11.994	1.32725e-27	2.38906e-26	51.8395	Lower	ML312
SU11274	-0.120808	13.8074	-6.35754	7.09992e-10	1.54346e-09	11.5472	Lower	SU11274
COL.3	-0.121187	12.7433	-5.25241	2.75155e-07	4.569e-07	5.75221	Lower	COL.3
nakiterpiosin	-0.123254	11.0816	-3.41925	0.000709641	0.00090596	-1.73421	Lower	nakiterpiosin
YK.4.279	-0.123605	12.7081	-5.89457	9.5687e-09	1.84013e-08	9.0113	Lower	YK.4.279
C6.ceramide	-0.123721	14.6463	-14.5294	4.76949e-37	5.36567e-35	73.4262	Lower	C6.ceramide
NSC48300	-0.124311	14.0238	-6.66877	1.1402e-10	2.63122e-10	13.3351	Lower	NSC48300
NSC95397	-0.125101	13.8111	-5.9409	7.42498e-09	1.44019e-08	9.25819	Lower	NSC95397
JQ.1.carboplatin..1.1.mol.mol.	-0.126542	11.7712	-5.51093	7.37666e-08	1.28166e-07	7.02704	Lower	JQ.1.carboplatin..1.1.mol.mol.
olaparib	-0.127492	13.781	-7.33212	1.88543e-12	5.6563e-12	17.3566	Lower	olaparib
LY.2183240	-0.127784	12.6645	-5.96754	6.41282e-09	1.25468e-08	9.40089	Lower	LY.2183240
BRD.K85133207	-0.128109	14.4622	-11.4006	1.76425e-25	1.93638e-24	46.9912	Lower	BRD.K85133207
XL765	-0.128196	14.7216	-10.7507	3.32097e-23	2.49073e-22	41.8014	Lower	XL765
vorinostat	-0.128227	11.9599	-5.77217	1.85682e-08	3.43855e-08	8.36646	Lower	vorinostat
isoevodiamine	-0.128738	12.4843	-5.92371	8.15886e-09	1.57575e-08	9.16644	Lower	isoevodiamine
importazole	-0.130969	13.1806	-12.8028	1.47117e-30	3.67793e-29	58.5907	Lower	importazole
cytarabine.hydrochloride	-0.132562	12.0811	-3.20906	0.0014673	0.00182904	-2.40747	Lower	cytarabine.hydrochloride
doxorubicin.navitoclax..2.1.mol.mol.	-0.13425	7.97776	-3.43003	0.000683001	0.000875642	-1.6986	Lower	doxorubicin.navitoclax..2.1.mol.mol.
ISOX.bortezomib..250.1.mol.mol.	-0.134605	11.9431	-7.51702	5.73227e-13	1.84251e-12	18.5262	Lower	ISOX.bortezomib..250.1.mol.mol.
ML031	-0.136522	13.8047	-10.0131	1.06643e-20	6.39859e-20	36.0877	Lower	ML031
alisertib	-0.137631	12.1194	-4.52574	8.50998e-06	1.27226e-05	2.44948	Lower	alisertib
Bax.channel.blocker	-0.140345	13.7408	-11.8973	2.96388e-27	4.76338e-26	51.0428	Lower	Bax.channel.blocker
NPC.26	-0.143165	14.6932	-14.3544	2.21197e-36	1.99077e-34	71.9024	Lower	NPC.26
MG.132	-0.143351	11.6539	-3.7547	0.000206263	0.000276245	-0.57792	Lower	MG.132
BRD.K14844214	-0.143777	14.629	-13.3056	1.99429e-32	8.15844e-31	62.8597	Lower	BRD.K14844214
BIRB.796	-0.145125	14.281	-11.4533	1.14705e-25	1.29043e-24	47.418	Lower	BIRB.796
avrainvillamide	-0.146072	14.1155	-6.86846	3.4128e-11	8.532e-11	14.5162	Lower	avrainvillamide
BIX.01294	-0.146821	13.4005	-9.03951	1.56744e-17	7.27165e-17	28.879	Lower	BIX.01294
ISOX	-0.150403	11.9006	-6.0763	3.50769e-09	7.11019e-09	9.98866	Lower	ISOX
etoposide	-0.151926	12.653	-5.01651	8.76053e-07	1.37841e-06	4.63392	Lower	etoposide
KU.0060648	-0.152386	11.7817	-7.85929	6.00796e-14	2.0958e-13	20.7443	Lower	KU.0060648
JW.74	-0.153058	14.1254	-8.82034	7.64252e-17	3.3717e-16	27.3151	Lower	JW.74
BRD.K84807411	-0.153962	14.9128	-12.8703	8.27727e-31	2.19104e-29	59.1615	Lower	BRD.K84807411
JQ.1	-0.155422	11.2832	-6.83349	4.22315e-11	1.03284e-10	14.3075	Lower	JQ.1
austocystin.D	-0.156631	11.4093	-10.5463	1.67592e-22	1.17838e-21	40.1984	Lower	austocystin.D
PRIMA.1.Met	-0.15917	14.5232	-5.54788	6.08722e-08	1.06586e-07	7.21339	Lower	PRIMA.1.Met
prochlorperazine	-0.159592	13.415	-13.1398	8.28039e-32	2.66155e-30	61.4465	Lower	prochlorperazine
tubastatin.A	-0.160101	14.2733	-6.69275	9.87755e-11	2.32717e-10	13.4756	Lower	tubastatin.A
NSC632839	-0.161652	12.4624	-8.09601	1.21568e-14	4.4476e-14	22.3172	Lower	NSC632839
necrosulfonamide	-0.16171	12.5735	-3.84276	0.000146851	0.000199045	-0.257971	Lower	necrosulfonamide
LRRK2.IN.1	-0.162898	12.9384	-7.4655	8.00334e-13	2.50104e-12	18.1982	Lower	LRRK2.IN.1
belinostat	-0.163606	9.63811	-2.98998	0.00300728	0.00364764	-3.06651	Lower	belinostat
ceranib.2	-0.165568	11.29	-5.13604	4.89728e-07	7.92725e-07	5.1951	Lower	ceranib.2
tigecycline	-0.169029	14.3338	-7.15358	5.83992e-12	1.6222e-11	16.247	Lower	tigecycline
crizotinib	-0.16952	11.425	-9.01305	1.90008e-17	8.63672e-17	28.689	Lower	crizotinib
PF.750	-0.170103	13.2317	-11.9304	2.25192e-27	3.75321e-26	51.3152	Lower	PF.750
tretinoin.carboplatin..2.1.mol.mol.	-0.171085	14.4373	-6.72051	8.36167e-11	2.00146e-10	13.6387	Lower	tretinoin.carboplatin..2.1.mol.mol.
BRD.K51831558	-0.172879	14.9774	-11.5498	5.20685e-26	6.69453e-25	48.201	Lower	BRD.K51831558
PX.12	-0.172987	13.669	-7.25314	3.11625e-12	8.98919e-12	16.8633	Lower	PX.12
R428	-0.176231	12.0543	-11.0831	2.31708e-24	2.04448e-23	44.4391	Lower	R428
pifithrin.mu	-0.177624	14.5849	-10.6154	9.71001e-23	7.04759e-22	40.7389	Lower	pifithrin.mu
BRD.K35604418	-0.177695	12.4907	-8.26991	3.68815e-15	1.4065e-14	23.4921	Lower	BRD.K35604418
erastin	-0.179245	12.6528	-5.2111	3.38041e-07	5.55177e-07	5.55321	Lower	erastin
GSK2636771	-0.179317	14.3248	-11.5499	5.20196e-26	6.69453e-25	48.2019	Lower	GSK2636771
SB.525334	-0.181444	13.7985	-11.791	7.15007e-27	1.10949e-25	50.1695	Lower	SB.525334
serdemetan	-0.182977	13.5552	-6.5755	1.98561e-10	4.51275e-10	12.7925	Lower	serdemetan
LBH.589	-0.184916	5.15092	-4.42718	1.31349e-05	1.93794e-05	2.03447	Lower	LBH.589
KPT185	-0.185177	9.39404	-3.11639	0.00199754	0.00245599	-2.69159	Lower	KPT185
BRD.K28456706	-0.185496	14.3281	-10.0077	1.11217e-20	6.5852e-20	36.0462	Lower	BRD.K28456706
X16.beta.bromoandrosterone	-0.186583	14.6131	-13.2533	3.12708e-32	1.17265e-30	62.4131	Lower	X16.beta.bromoandrosterone
CIL55	-0.186705	14.5123	-11.6979	1.54096e-26	2.16698e-25	49.4081	Lower	CIL55
MK.1775	-0.187404	10.9126	-6.67828	1.07716e-10	2.51152e-10	13.3908	Lower	MK.1775
carboplatin.etoposide..40.17.mol.mol.	-0.190791	13.108	-5.6715	3.17796e-08	5.67493e-08	7.84429	Lower	carboplatin.etoposide..40.17.mol.mol.
SCH.529074	-0.192334	12.6782	-14.7741	5.54546e-38	1.07629e-35	75.5637	Lower	SCH.529074
navitoclax.gemcitabine..1.1.mol.mol.	-0.194262	8.54827	-3.63326	0.000326109	0.000430349	-1.00803	Lower	navitoclax.gemcitabine..1.1.mol.mol.
entinostat	-0.195165	11.3726	-5.67601	3.10285e-08	5.56289e-08	7.86752	Lower	entinostat
ML320	-0.196334	14.4424	-8.47267	9.00024e-16	3.58417e-15	24.8824	Lower	ML320
serdemetan.SCH.529074..1.1.mol.mol.	-0.19716	12.93	-9.02146	1.78744e-17	8.20765e-17	28.7493	Lower	serdemetan.SCH.529074..1.1.mol.mol.
SID.26681509	-0.198954	13.223	-10.0756	6.5892e-21	4.06183e-20	36.5641	Lower	SID.26681509
JQ.1.vorinostat..2.1.mol.mol.	-0.200675	10.5404	-8.38315	1.68193e-15	6.6392e-15	24.266	Lower	JQ.1.vorinostat..2.1.mol.mol.
BRD.K30019337	-0.207025	15.0709	-13.7916	2.99251e-34	1.68329e-32	67.029	Lower	BRD.K30019337
PL.DI	-0.207531	10.9615	-8.01118	2.16261e-14	7.84819e-14	21.75	Lower	PL.DI
SZ4TA2	-0.208292	14.8638	-6.25078	1.31024e-09	2.75517e-09	10.9491	Lower	SZ4TA2
tivantinib	-0.210005	11.1779	-2.22691	0.026652	0.0299088	-5.01429	Lower	tivantinib
TG.101348	-0.213587	11.9284	-8.88866	4.67515e-17	2.08299e-16	27.8001	Lower	TG.101348
AT7867	-0.214588	12.5786	-10.5822	1.26283e-22	9.02022e-22	40.4787	Lower	AT7867
ML311	-0.216924	12.2117	-7.1993	4.37997e-12	1.23962e-11	16.5292	Lower	ML311
BRD.K02251932	-0.217259	14.4406	-12.2933	1.0886e-28	2.12988e-27	54.3201	Lower	BRD.K02251932
CAY10618	-0.21868	10.1087	-3.35319	0.000895206	0.00113158	-1.9501	Lower	CAY10618
methylstat	-0.223699	12.8752	-7.31884	2.05221e-12	6.06549e-12	17.2734	Lower	methylstat
BRD.K26531177	-0.224678	11.7108	-11.7367	1.11888e-26	1.62418e-25	49.7255	Lower	BRD.K26531177
piperlongumine	-0.224877	12.8734	-9.09539	1.04287e-17	4.93992e-17	29.2814	Lower	piperlongumine
SMER.3	-0.225233	10.5744	-3.98104	8.5039e-05	0.000118475	0.258074	Lower	SMER.3
SCH.79797	-0.22857	10.0859	-10.2916	1.23465e-21	8.29245e-21	38.2214	Lower	SCH.79797
BRD.K45681478	-0.230739	13.3177	-8.73566	1.40108e-16	6.06234e-16	26.717	Lower	BRD.K45681478
CBB.1007	-0.23997	14.7313	-5.85882	1.16255e-08	2.1981e-08	8.82184	Lower	CBB.1007
ELCPK	-0.24075	12.894	-7.38856	1.31367e-12	3.99426e-12	17.7115	Lower	ELCPK
GSK461364	-0.241427	7.29623	-4.15543	4.17629e-05	5.98513e-05	0.932351	Lower	GSK461364
mitomycin	-0.24337	11.149	-5.82315	1.41065e-08	2.6231e-08	8.63369	Lower	mitomycin
cerulenin	-0.247745	12.955	-9.96766	1.51218e-20	8.69315e-20	35.7422	Lower	cerulenin
thalidomide	-0.251855	14.6302	-6.3734	6.47831e-10	1.41516e-09	11.6367	Lower	thalidomide
epigallocatechin.3.monogallate	-0.252435	13.604	-8.64368	2.69549e-16	1.13362e-15	26.0714	Lower	epigallocatechin.3.monogallate
BYL.719	-0.254818	12.7335	-7.49144	6.76661e-13	2.15956e-12	18.3632	Lower	BYL.719
BRD.K34222889	-0.256152	11.3745	-6.9786	1.73582e-11	4.43818e-11	15.1787	Lower	BRD.K34222889
barasertib	-0.26474	13.3048	-6.89937	2.8252e-11	7.10247e-11	14.7013	Lower	barasertib
vorinostat.carboplatin..1.1.mol.mol.	-0.26547	13.1933	-11.2408	6.47425e-25	6.19875e-24	45.7027	Lower	vorinostat.carboplatin..1.1.mol.mol.
tipifarnib.P2	-0.266654	12.5116	-6.85629	3.67572e-11	9.08831e-11	14.4435	Lower	tipifarnib.P2
skepinone.L	-0.268593	13.7899	-5.35766	1.61955e-07	2.7194e-07	6.26504	Lower	skepinone.L
navitoclax.MST.312..1.1.mol.mol.	-0.27153	11.674	-8.2849	3.32529e-15	1.27896e-14	23.5942	Lower	navitoclax.MST.312..1.1.mol.mol.
foretinib	-0.274612	10.3592	-9.56311	3.26116e-19	1.7265e-18	32.7051	Lower	foretinib
GW.843682X	-0.276653	12.8223	-7.79621	9.14976e-14	3.16722e-13	20.3304	Lower	GW.843682X
AZD1480	-0.283925	13.6601	-5.58986	4.88757e-08	8.62512e-08	7.42637	Lower	AZD1480
navitoclax.pluripotin..1.1.mol.mol.	-0.283955	9.10519	-7.44299	9.25528e-13	2.87233e-12	18.0555	Lower	navitoclax.pluripotin..1.1.mol.mol.
GSK.J4	-0.293822	12.002	-2.46412	0.0142629	0.0162902	-4.46743	Lower	GSK.J4
ABT.199	-0.293829	14.0021	-6.47583	3.56965e-10	8.03172e-10	12.219	Lower	ABT.199
X1S.3R.RSL.3	-0.295106	8.06252	-5.75797	2.00388e-08	3.69568e-08	8.29237	Lower	X1S.3R.RSL.3
indisulam	-0.300145	13.5575	-10.8572	1.42008e-23	1.12112e-22	42.6429	Lower	indisulam
daporinad	-0.314567	10.4698	-3.99262	8.11789e-05	0.000113449	0.302038	Lower	daporinad
selumetinib.navitoclax..8.1.mol.mol.	-0.314666	10.42	-6.40127	5.51213e-10	1.21591e-09	11.7945	Lower	selumetinib.navitoclax..8.1.mol.mol.
vorinostat.navitoclax..4.1.mol.mol.	-0.349841	11.7812	-9.333	1.81521e-18	8.87876e-18	31.0085	Lower	vorinostat.navitoclax..4.1.mol.mol.
SRT.1720	-0.366605	14.28	-11.0126	4.08742e-24	3.47045e-23	43.8767	Lower	SRT.1720
JQ.1.navitoclax..2.1.mol.mol.	-0.38565	10.8464	-9.96482	1.54545e-20	8.69315e-20	35.7207	Lower	JQ.1.navitoclax..2.1.mol.mol.
MLN2480	-0.425427	14.3333	-5.82427	1.40209e-08	2.618e-08	8.6396	Lower	MLN2480
PRIMA.1	-0.443862	12.9232	-11.9763	1.5379e-27	2.66175e-26	51.6935	Lower	PRIMA.1
navitoclax.sorafenib..1.1.mol.mol.	-0.453237	12.3774	-10.2544	1.64965e-21	1.09168e-20	37.9346	Lower	navitoclax.sorafenib..1.1.mol.mol.
UNC0638.navitoclax..1.1.mol.mol.	-0.482879	13.5528	-10.4803	2.81724e-22	1.9504e-21	39.6842	Lower	UNC0638.navitoclax..1.1.mol.mol.
BRD.A02303741.navitoclax..2.1.mol.mol.	-0.492772	13.5887	-10.2203	2.15078e-21	1.40268e-20	37.672	Lower	BRD.A02303741.navitoclax..2.1.mol.mol.
tretinoin.navitoclax..4.1.mol.mol.	-0.526409	12.8152	-9.66468	1.51781e-19	8.13114e-19	33.4612	Lower	tretinoin.navitoclax..4.1.mol.mol.
cucurbitacin.I	-0.563643	8.93839	-11.1845	1.02143e-24	9.57593e-24	45.2508	Lower	cucurbitacin.I
decitabine.navitoclax..2.1.mol.mol.	-0.576876	12.2973	-10.0218	9.97884e-21	6.06822e-20	36.1535	Lower	decitabine.navitoclax..2.1.mol.mol.
navitoclax	-0.5931	13.3749	-11.5183	6.74246e-26	8.20029e-25	47.9447	Lower	navitoclax
ABT.737	-0.599078	13.3829	-10.9556	6.46196e-24	5.38497e-23	43.4229	Lower	ABT.737
navitoclax.birinapant..1.1.mol.mol.	-0.605778	12.2738	-10.1996	2.52529e-21	1.6234e-20	37.5132	Lower	navitoclax.birinapant..1.1.mol.mol.
alisertib.navitoclax..2.1.mol.mol.	-0.619374	10.3176	-9.34095	1.71127e-18	8.4623e-18	31.0667	Lower	alisertib.navitoclax..2.1.mol.mol.
navitoclax.piperlongumine..1.1.mol.mol.	-0.647078	12.4005	-11.6594	2.1156e-26	2.8849e-25	49.0939	Lower	navitoclax.piperlongumine..1.1.mol.mol.
navitoclax.PLX.4032..1.1.mol.mol.	-0.654915	13.0724	-12.0126	1.13732e-27	2.13247e-26	51.9927	Lower	navitoclax.PLX.4032..1.1.mol.mol.
